# Supplementary material for: Effects of aerobic exercise and resistance exercise on physical indexes and cardiovascular risk factors in obese and overweight school-age children: A systematic review and meta-analysis
Source: PLoS One. 2021 Sep 20;16(9):e0257150. doi: 10.1371/journal.pone.0257150 (PMC8452003; doi:10.1371/journal.pone.0257150)
Supplement: S2 File — (XLSX) [file pone.0257150.s003.xlsx]

## Sheet: total
BMI	Experimental			control
	MD	SD	N	MD	SD	N
Alberga	0.3	4.60326	12	-0.3	3.25115	7	19
Chuensiri-HIIT	-0.1	1.05357	11	-1	1.05357	11	22
Chuensiri-Supra-HIIT	-0.4	0.9	15	-1	1.05357	11	26
Farpour-Lambert	-0.1	1	22	0.3	0.7	22	44
Ham	0.02	2.73	48	0.77	2.41	23	71
Karacabey	-6.21	3.60971	20	1	3.30454	20	40
McNarry	-0.1	3.65103	15	-0.3	3.85097	11	26
Moslehi-indoor	-1.31	1.94772	10	-0.12	1.8153	10	20
Moslehi-outdoor	-2.17	1.90921	10	-0.12	1.8153	10	20
Murphy	-0.1	4.75079	23	0.3	4.95076	12	35
Saygın and Öztürk	-1.98	2.22432	20	0.13	1.45248	19	39
Prado 2009	-3.5	0.754983	21	-3.2	0.8	17	38
Prado 2010	-3.8	0.8	18	-3.2	1.253	15	33
Tan	-2.1	2.15174	30	0	2.40624	30	60
Zehsaz	-2.1	1.249	16	0.2	1	16	32
							525	504
Body fat mass (%)	Experimental			control
	MD	SD	N	MD	SD	N
Alberga	-0.6	7	12	-0.5	4.272	7
Chuensiri-HIIT	-1.4	1.6	11	-0.9	1.6	11
Chuensiri-Supra-HIIT	-1.4	1.35277	15	-0.9	1.6	11
Farpour-Lambert	-1.5	1.7	22	0.8	1.6	22
Moslehi-indoor	-1.05	3.05044	10	0.11	2.66445	10
Moslehi-outdoor	-3.39	2.80444	10	0.11	2.66445	10
Saygın and Öztürk	-1.71	1.78337	20	0.66	0.97	19
Prado 2009	-3.2	1.44222	21	-3.9	0.8	17
Prado 2010	-3.2	1.68226	18	-3.9	1.1	15
Zehsaz	-4.3	3.80395	16	0.6	3.4	16
Insulin resistance	Experimental			control
	MD	SD	N	MD	SD	N
Farpour-Lambert	0.99	1.04	22	0.62	1.2	22
Murphy	-0.2	2.1	23	1.1	4.20357	12
Zehsaz	-0.37	0.317962	16	0.01	0.360416	16
Insulin	Experimental			control
	MD	SD	N	MD	SD	N
Farpour-Lambert	3.81	4.28	22	3	5.1	22
Karacabey	-5.6	5.42863	20	2.1	6.50922	20
Murphy	-0.7	9.17006	23	6	18.2929	12
Zehsaz	-2.8	2.76225	16	0.2	3.20468	16
HDL	Experimental			control
	MD	SD	N	MD	SD	N
Chuensiri-HIIT	-7	3	11	-4	3	11
Chuensiri-Supra-HIIT	-6	2.64575	15	-4	3	11
Farpour-Lambert	-0.06	0.11	22	-0.03	0.13	22
Ham	-0.81	10.5599	48	2.07	10.3425	23
Karacabey	7.1	7.5	20	-3.15	3.4	20
Murphy	-1	8.57146	23	0	6.72012	12
Saygın and Öztürk	9.29	8.23058	20	-2.14	4.71542	19
Zehsaz	2	12.2577	16	-0.4	10.1533	16
LDL	Experimental			control
	MD	SD	N	MD	SD	N
Chuensiri-HIIT	-24	6	11	-7	6.55744	11
Chuensiri-Supra-HIIT	-24	5.56776	15	-7	6.55744	11
Farpour-Lambert	-0.18	0.44	22	-0.17	0.55	22
Ham	-0.59	22.9488	48	4.26	20.2386	23
Karacabey	-19.7	9.4	20	8.75	10.8	20
Murphy	-5.4	28.1021	23	-2.9	18.8247	12
Saygın and Öztürk	-13.04	18.6488	20	3.86	10.0203	19
Zehsaz	-14.8	9.4504	16	0.4	7.46257	16
Triglycerides	Experimental			control
	MD	SD	N	MD	SD	N
Chuensiri-HIIT	-48	10.5357	11	-10	10	11
Chuensiri-Supra-HIIT	-36	9	15	-10	10	11
Farpour-Lambert	0.04	0.31	22	0.12	0.43	22
Ham	7.79	48.1284	48	3.23	59.1956	23
Murphy	0.1	57.2134	23	2.3	41.2847	12
Saygın and Öztürk	-28.22	25.0103	20	2.68	17.8673	19
Zehsaz	-7.9	7.4505	16	0.9	7.00214	16
Total cholesterol	Experimental			control
	MD	SD	N	MD	SD	N
Chuensiri-HIIT	-35	8.544	11	-14	9.53939	11
Chuensiri-Supra-HIIT	-29	7.54983	15	-14	9.53939	11
Farpour-Lambert	-0.22	0.53	22	-0.14	0.46	22
Ham	-2.92	29.265	48	6.96	26.0407	23
Murphy	-8.99	32.2168	23	-4.4	22.4562	12
Saygın and Öztürk	-14.29	36.6864	20	3.18	24.0908	19
Zehsaz	-8.8	8.8459	16	0.6	8.95377	16
Vo2-peak	Experimental			control
	MD	SD	N	MD	SD	N
Chuensiri-HIIT	6.7	1.4	11	0.8	1.253	11
Chuensiri-Supra-HIIT	4.7	1.05357	15	0.8	1.253	11
Farpour-Lambert	1.9	3.5	22	-1.6	4.6	22
McNarry	0.12	0.3751	15	0.18	0.455741	11
Moslehi-indoor	2.42	31.9887	10	0.93	29.7059	10
Moslehi-outdoor	1.85	31.9053	10	0.93	29.7059	10
Murphy	2.4	5.01099	23	-1.3	5.1264	12
Saygın and Öztürk	7.52	3.41539	20	-0.73	2.00547	19
Prado 2009	0.11	0.1	21	0.09	0.1	17
Prado 2010	0.14	0.1	18	-0.02	0.1	15

## Sheet: under 12 weeks
BMI	Experimental			control
	MD	SD	N	MD	SD	N
McNarry	-0.1	3.65103	15	-0.3	3.85097	11	6 weeks
Moslehi-indoor	-1.31	1.94772	10	-0.12	1.8153	10
Moslehi-outdoor	-2.17	1.90921	10	-0.12	1.8153	10	8 weeks
Tan	-2.1	2.15174	30	0	2.40624	30	8 weeks

## Sheet: 12 weeks
BMI	Experimental			control
	MD	SD	N	MD	SD	N
Alberga	0.3	4.60326	12	-0.3	3.25115	7
Chuensiri-HIIT	-0.1	1.05357	11	-1	1.05357	11
Chuensiri-Supra-HIIT	-0.4	0.9	15	-1	1.05357	11
Farpour-Lambert	-0.1	1	22	0.3	0.7	22
Ham	0.02	2.73	48	0.77	2.41	23
Karacabey	-6.21	3.60971	20	1	3.30454	20
Murphy	-0.1	4.75079	23	0.3	4.95076	12
Saygın and Öztürk	-1.98	2.22432	20	0.13	1.45248	19

## Sheet: over 12 weeks
BMI	Experimental			control
	MD	SD	N	MD	SD	N
Prado 2009	-3.5	0.754983	21	-3.2	0.8	17	16
Prado 2010	-3.8	0.8	18	-3.2	1.253	15	16
Zehsaz	-2.1	1.249	16	0.2	1	16	16

## Sheet: Chuensiri 2018
(first author name)	baseline			(post time)						baseline			(post time)						baseline			(post time)
(publish year)	HIIT (n =11)									Supra-HIIT (n=15)									control n=11
item	MEAN	SD	N	MEAN	SD	N	diff MD	diff SD	N	MEAN	SD	N	MEAN	SD	N	diff MD	diff SD	N	MEAN	SD	N	MEAN	SD	N	diff MD	diff SD	N
BMI (kg/m2)	24.2	1	11	24.1	1.1	11	-0.1	1.05357	11	26.5	0.9	15	26.1	0.9	15	-0.4	0.9	15	26.1	1	11	25.1	1.1	11	-1	1.05357	11
BF%	22.9	1.6	11	21.5	1.6	11	-1.4	1.6	11	26.2	1.3	15	24.8	1.4	15	-1.4	1.35277	15	25.3	1.6	11	24.4	1.6	11	-0.9	1.6	11
Total cholesterol	181	9	11	146	8	11	-35	8.544	11	166	8	15	137	7	15	-29	7.54983	15	186	10	11	172	9	11	-14	9.53939	11
Triglyceride	126	11	11	78	10	11	-48	10.5357	11	122	9	15	86	9	15	-36	9	15	119	10	11	109	10	11	-10	10	11
HDL	53	3	11	46	3	11	-7	3	11	49	2	15	43	3	15	-6	2.64575	15	56	3	11	52	3	11	-4	3	11
LDL	112	6	11	88	6	11	-24	6	11	105	6	15	81	5	15	-24	5.56776	15	111	7	11	104	6	11	-7	6.55744	11
vo2	28.8	1.4	11	35.5	1.4	11	6.7	1.4	11	26.1	1.1	15	30.8	1	15	4.7	1.05357	15	25.6	1.3	11	26.4	1.2	11	0.8	1.253	11

## Sheet: Farpour-Lambert 2009
(first author name)	baseline			(post time)						baseline			(post time)						baseline			(post time)
(publish year)	experimental n=22									control n=22									sham/other control n=
item	MEAN	SD	N	MEAN	SD	N	diff MD	diff SD	N	MEAN	SD	N	MEAN	SD	N	diff MD	diff SD	N	MEAN	SD	N	MEAN	SD	N	diff MD	diff SD	N
BMI (kg/m2)							-0.1	1	22							0.3	0.7	22							0	0	0
Fat mass (kg)							-1.5	1.7	22							0.8	1.6	22							0	0	0
Total cholesterol							-0.22	0.53	22							-0.14	0.46	22							0	0	0
LDL							-0.18	0.44	22							-0.17	0.55	22							0	0	0
HDL							-0.06	0.11	22							-0.03	0.13	22							0	0	0
Triglycerides							0.04	0.31	22							0.12	0.43	22							0	0	0
Insulin							3.81	4.28	22							3	5.1	22							0	0	0
HOMA-IR							0.99	1.04	22							0.62	1.2	22
vo2							1.9	3.5	22							-1.6	4.6	22

## Sheet: Saygın and Öztürk 2011 
(first author name)	baseline			(post time)						baseline			(post time)						baseline			(post time)
(publish year)	experimental n=									control n=									sham/other control n=
item	MEAN	SD	N	MEAN	SD	N	diff MD	diff SD	N	MEAN	SD	N	MEAN	SD	N	diff MD	diff SD	N	MEAN	SD	N	MEAN	SD	N	diff MD	diff SD	N
BMI(kg/m2)	25.91	2.14	20	23.93	2.3	20	-1.98	2.22432	20	26.11	1.36	19	26.24	1.53	19	0.13	1.45248	19							0	0	0
Body fat percentage	31.35	1.48	20	29.64	1.98	20	-1.71	1.78337	20	32.58	0.97	19	33.24	0.97	19	0.66	0.97	19							0	0	0
Total Cholesterol	110.07	39.48	20	95.78	33.04	20	-14.29	36.6864	20	113.96	23.78	19	117.14	24.39	19	3.18	24.0908	19							0	0	0
Triacylglycerol	168.82	27.42	20	140.6	21.56	20	-28.22	25.0103	20	150.84	18.03	19	153.52	17.7	19	2.68	17.8673	19							0	0	0
HDL-C (mmol/L)	43.32	8.4	20	52.61	8.05	20	9.29	8.23058	20	43.82	4.92	19	41.68	4.48	19	-2.14	4.71542	19							0	0	0
LDL-C (mmol/L)	105.93	21.14	20	92.89	14.12	20	-13.04	18.6488	20	93.17	8.96	19	97.03	10.82	19	3.86	10.0203	19							0	0	0
vo2 max	26.92	3.63	20	34.44	3.15	20	7.52	3.41539	20	28.49	1.98	19	27.76	2.03	19	-0.73	2.00547	19							0	0	0

## Sheet: Alberga
(first author name)	baseline			(post time)						baseline			(post time)						baseline			(post time)
(publish year)	experimental n=									control n=									sham/other control n=
item	MEAN	SD	N	MEAN	SD	N	diff MD	diff SD	N	MEAN	SD	N	MEAN	SD	N	diff MD	diff SD	N	MEAN	SD	N	MEAN	SD	N	diff MD	diff SD	N
BMI，kg/m2	27.1	4.5	12	27.4	4.7	12	0.3	4.60326	12	27.7	3.2	7	27.4	3.3	7	-0.3	3.25115	7							0	0	0
total fat，%	39.3	7	12	38.7	7	12	-0.6	7	12	41.2	4	7	40.7	4.5	7	-0.5	4.272	7							0	0	0
							0	0	0							0	0	0							0	0	0
							0	0	0							0	0	0							0	0	0
							0	0	0							0	0	0							0	0	0
							0	0	0							0	0	0							0	0	0
							0	0	0							0	0	0							0	0	0

## Sheet: Ham
(first author name)	baseline			(post time)						baseline			(post time)						baseline			(post time)
(publish year)	experimental n=									control n=									sham/other control n=
item	MEAN	SD	N	MEAN	SD	N	diff MD	diff SD	N	MEAN	SD	N	MEAN	SD	N	diff MD	diff SD	N	MEAN	SD	N	MEAN	SD	N	diff MD	diff SD	N
Total cholesterol (mg/dL)	175.49	29.24	48	172.57	29.29	48	-2.92	29.265	48	171.4	19.87	23	178.36	29.48	23	6.96	26.0407	23							0	0	0
Triglyceride (mg/dL)	106.32	48.77	48	114.11	47.46	48	7.79	48.1284	48	129.68	52.25	23	132.91	64.29	23	3.23	59.1956	23							0	0	0
HDL cholesterol (mg/dL)	46.55	11.17	48	45.74	9.82	48	-0.81	10.5599	48	43.88	9.19	23	45.95	11.2	23	2.07	10.3425	23							0	0	0
LDL cholesterol (mg/dL)	104.35	21.01	48	103.76	24.49	48	-0.59	22.9488	48	101.6	15.94	23	105.86	22.77	23	4.26	20.2386	23							0	0	0
BMI(kg/m2)	24.35	2.73	48	24.37	2.73	48	0.02	2.73	48	24.22	2.24	23	24.99	2.55	23	0.77	2.41	23							0	0	0
							0	0	0							0	0	0							0	0	0
							0	0	0							0	0	0							0	0	0

## Sheet: Karacabey 2009  
(first author name)	baseline			(post time)						baseline			(post time)						baseline			(post time)
(publish year)	experimental n=									control n=									sham/other control n=
item	MEAN	SD	N	MEAN	SD	N	diff MD	diff SD	N	MEAN	SD	N	MEAN	SD	N	diff MD	diff SD	N	MEAN	SD	N	MEAN	SD	N	diff MD	diff SD	N
BMI (kg/m2)	34.9	4.1	20	28.69	2.7	20	-6.21	3.60971	20	35.5	3.2	20	36.5	3.4	20	1	3.30454	20							0	0	0
LDL (mg/dL)	87.2	9.4	20	67.5	9.4	20	-19.7	9.4	20	81.1	10.8	20	89.85	10.8	20	8.75	10.8	20							0	0	0
HDL (mg/dL)	51.9	7.5	20	59	7.5	20	7.1	7.5	20	48.4	3.4	20	45.25	3.4	20	-3.15	3.4	20							0	0	0
Insulin (mU/ml)	37.1	4.3	20	31.5	6.1	20	-5.6	5.42863	20	39.6	5.2	20	41.7	7.3	20	2.1	6.50922	20							0	0	0
							0	0	0							0	0	0							0	0	0
标黄的地方都要写信息

[truncated: 7 more sheets: McNarry 2015, Moslehi 2019, Murphy, Prado 2009, Prado 2010, Tan 2010, Zehsaz]
